# Supplementary material for: Immune cell counts and signaling in body fluids of cows vaccinated against Clostridium difficile
Source: J Biol Res (Thessalon). 2018 Dec 10;25:20. doi: 10.1186/s40709-018-0092-4 (PMC6288880; doi:10.1186/s40709-018-0092-4)
Supplement: Supplementary file 2 — Additional file 2: Table S2. ΔΔCq changes in gene expression of PBL relative to TW 0 or rather TW 16. [file 40709_2018_92_MOESM2_ESM.xlsx]

## Sheet: Additional file 2 
	Additional file 2
	Immune cell counts and signaling in body fluids of cows vaccinated against Clostridium difficile.
	Christiane Schmautz1, Nadine Müller1, Marlene Auer1, Ines Ballweg1, Michael W. Pfaffl1 and Heike Kliem1*
	1 Chair of Animal Physiology and Immunology, Technical University of Munich (TUM), Weihenstephaner Berg 3, 85354 Freising, Germany
	* Corresponding author				E-mail: heike.kliem@wzw.tum.de
	Table S2. DDCq changes in gene expression of PBL1 relative to TW 0 or rather TW 16.
				TW2	0			1			2			3			4			5			6			7			8			10			12			14			16			18			20
				IM3				N						N - PC						N						N						N			N			N			N			N - PC			N
	Affiliation	Gene	Regulation	Group	LSM4	SD	P<0.05	LSM	SD	P<0.05	LSM	SD	P<0.05	LSM	SD	P<0.05	LSM	SD	P<0.05	LSM	SD	P<0.05	LSM	SD	P<0.05	LSM	SD	P<0.05	LSM	SD	P<0.05	LSM	SD	P<0.05	LSM	SD	P<0.05	LSM	SD	P<0.05	LSM	SD	P<0.05	LSM	SD	P<0.05	LSM	SD	P<0.05
	Phagocytes			Ctr5	0	0.6364		-0.41	0.6364		-0.6533	0.6364		-0.2	0.6364		0.0633	0.6364		NN8			-0.16	0.6364		NN			0.1467	0.6364	a	0.12	0.6364		1.104	0.493		1.12	0.6364		0.002	0.493		0.254	0.493	a	0.192	0.493
	related	C3AR1	+	LR6	0	0.5512		0.5325	0.5512		-0.0175	0.5512		0.4133	0.6364		0.6433	0.6364		0.3075	0.5512		0.3	0.5512		-0.1275	0.5512		1.8175	0.5512	b *	0.1125	0.5512		0.085	0.5512		0.3925	0.5512		0	0.5512		1.83	0.5512	b *	0.0475	0.5512
	genes			HR7	0	0.6364		0.39	0.5512		0.09	0.5512		0.2025	0.5512		0.1225	0.5512		0.268	0.493		0.986	0.493		0.694	0.493		0.898	0.493	ab	-0.204	0.493		0.68	0.493		-0.204	0.493		0	0.493		1.972	0.493	b *	1.064	0.493
				Ctr	0	0.6296		0.49	0.6296		0.2467	0.6296		1.4333	0.6296	a	0.3633	0.6296	a	NN			0.3733	0.6296		NN			-0.02	0.6296		0.1867	0.6296	ab	-0.036	0.4877		-0.4467	0.6296	ab	0.002	0.4877		-0.026	0.4877		0.712	0.4877
		C5AR1	+	LR	0	0.5453		0.8575	0.5453		0.9075	0.5453		-0.1533	0.6296	ab	-1.5567	0.6296	b	-0.5675	0.5453		-0.975	0.5453		-0.1025	0.5453		-0.6325	0.5453		1.7375	0.5453	a *	-0.865	0.5453		0.3425	0.5453	a	0	0.5453		-0.245	0.5453		1.1725	0.5453
				HR	0	0.6296		-0.435	0.5453		0.29	0.5453		-0.7475	0.5453	b	-2.6275	0.5453	b *	-0.632	0.4877		-0.994	0.4877		-1.186	0.4877		-0.882	0.4877		-0.264	0.4877	b	-0.58	0.4877		-1.164	0.4877	b	0	0.4877		1.152	0.4877		2.044	0.4877	*
				Ctr	0	0.5128		-0.11	0.5128		-0.2533	0.5128		0.7333	0.5128	a	-0.17	0.5128	a	NN			0.1567	0.5128	a	NN			-0.3367	0.5128	a	-0.18	0.5128	a	-0.166	0.3972	a	-0.1967	0.5128	a	0.002	0.3972		-0.346	0.3972	ab	0.132	0.3972	a
		CXCR2	+	LR	0	0.4441		-0.6175	0.4441		-0.2925	0.4441		-1.22	0.5128	b	-2.2567	0.5128	b *	-1.9733	0.5128	*	-1.61	0.628	b *	-1.0775	0.4441		-2.5575	0.4441	b *	-1.2375	0.4441	ab	-2.29	0.4441	b *	-1.5075	0.4441	ab *	0	0.4441		-0.845	0.4441	a	0.9225	0.4441	ab
				HR	0	0.5128		-0.8425	0.4441		-0.52	0.4441		-2.0275	0.4441	b *	-2.3625	0.4441	b *	-0.79	0.5128		-1.1	0.4441	ab	-2.074	0.3972	**	-2.85	0.3972	b *	-1.69	0.3972	b *	-1.508	0.3972	b *	-2.412	0.3972	b *	0	0.3972		0.532	0.3972	b	1.684	0.3972	b *
				Ctr	0	0.431		-0.02	0.431		-0.03	0.431		0.0433	0.431		0.23	0.431	a	NN			-0.2067	0.431		NN			-0.5767	0.431	ab	-1.1533	0.431		-1.402	0.3338	*	-1.32	0.431	*	0.002	0.3338		-1.006	0.3338	a	-0.908	0.3338
		TLR2	+	LR	0	0.3732		0.1825	0.3732		-0.0175	0.3732		0.08	0.431		-1.1567	0.431	b *	-0.9175	0.3732		-0.725	0.3732		-0.5025	0.3732		-0.2075	0.3732	a	-0.4375	0.3732		-1.965	0.3732	*	-1.9075	0.3732	*	0	0.3732		0.555	0.3732	b	-0.3025	0.3732
				HR	0	0.431		-0.25	0.3732		-0.38	0.3732		-0.3125	0.3732		-1.195	0.3732	b *	-0.706	0.3338		-0.028	0.3338		-0.978	0.3338		-1.316	0.3338	b *	-1.358	0.3338	*	-1.772	0.3338	*	-2.156	0.3338	*	0	0.3338		0.492	0.3338	b	-0.236	0.3338
				Ctr	0	0.5743		-0.0433	0.5743		0.48	0.5743	ab	-0.2333	0.5743		0.13	0.5743	a	NN			0.63	0.5743		NN			-0.16	0.5743	a	0.4033	0.5743	ab	0.42	0.4449	a	-0.1033	0.5743	a	0.002	0.4449		0.034	0.4449		-0.388	0.4449
		CD163	+	LR	0	0.4974		1.2075	0.4974		0.9575	0.4974	a	0.1467	0.5743		-2.29	0.5743	b *	-0.4425	0.4974		-0.075	0.4974		-0.64	0.4974		0.2425	0.4974	a	0.6125	0.4974	a	-0.965	0.4974	b	-0.7825	0.4974	a	0	0.4974		-0.545	0.4974		-0.1775	0.4974
				HR	0	0.5743		0.2575	0.4974		-0.57	0.4974	b	-0.1275	0.4974		-2.0125	0.4974	b *	-0.5	0.4449		-0.76	0.4449		-1.874	0.4449	*	-2.16	0.4449	b *	-0.86	0.4449	b	-1.358	0.4449	b	-2.122	0.4449	b *	0	0.4449		-0.568	0.4449		-0.456	0.4449
				Ctr	0	0.5777		0.0667	0.5777	a	-0.3067	0.5777		-0.5467	0.5777	a	-0.0033	0.5777	a	NN			0.5367	0.5777	ab	NN			0.29	0.5777	a	1.9267	0.5777	a *	1.904	0.4475	a *	0.4467	0.5777	a	0.002	0.4475		-1.026	0.4475	a	-1.308	0.4475	a *
		CXCL8	+	LR	0	0.5003		-2.2925	0.5003	b *	-1.0675	0.5003		-2.7867	0.5777	b *	1.5767	0.5777	ab *	-0.4175	0.5003	a	0	0.5003	a	-0.2775	0.5003	a	1.4925	0.5003	ab *	-1.2375	0.5003	b	0.51	0.5003	b	-1.3325	0.5003	b	0	0.5003		0.705	0.5003	b	-0.1775	0.5003	ab
				HR	0	0.5777		-1.085	0.5003	ab	-1.06	0.5003		-1.3725	0.5003	ab	2.8975	0.5003	b *	1.388	0.4475	b	1.526	0.4475	b *	1.614	0.4475	b *	2.338	0.4475	b *	0.836	0.4475	a	2.18	0.4475	a *	0.736	0.4475	a	0	0.4475		0.852	0.4475	b	0.084	0.4475	b
				Ctr	0	0.4188		-0.4433	0.4188		-0.0533	0.4188		0.2	0.4188		-0.3367	0.4188		NN			0.1067	0.4188		NN			-0.2867	0.4188		0.2533	0.4188		-0.196	0.3244		-0.3133	0.4188		0.002	0.3244		0.694	0.3244		0.572	0.3244
		TNFa	+	LR	0	0.3627		0.1825	0.3627		-0.3175	0.3627		0.0467	0.4188		-0.2567	0.4188		-0.0425	0.3627		-0.2	0.3627		0.185	0.3627		-0.1825	0.3627		0.9625	0.3627		-0.59	0.3627		-0.2825	0.3627		0	0.3627		0.605	0.3627		0.6475	0.3627
				HR	0	0.4188		0.6	0.3627		0.32	0.3627		0.5875	0.3627		0.105	0.3627		0.134	0.3244		0.272	0.3244		0.222	0.3244		-0.066	0.3244		0.052	0.3244		0.138	0.3244		-0.186	0.3244		0	0.3244		1.192	0.3244	*	1.064	0.3244	*
				Ctr	0	0.5658		0.2333	0.5658	a	0.5267	0.5658	a	0.3867	0.5658	a	0.5633	0.5658	a	NN			1.3267	0.5658	a	NN			0.88	0.5658	a	1.5733	0.5658	a	2.058	0.4382	a *	1.4867	0.5658	a	0.002	0.4382		-0.086	0.4382		-0.128	0.4382	a
		IL1b	++	LR	0	0.49		0.2575	0.49	a	0.0075	0.49	ab	-0.62	0.5658	a	-0.9567	0.5658	ab	-0.6425	0.49		-0.3233	0.5658	b	-2.115	0.49	*	-2.0825	0.49	b *	-1.1875	0.49	b	-1.49	0.49	b *	-0.8075	0.49	b	0	0.49		0.28	0.49		-0.1633	0.5658	a
				HR	0	0.5658		-1.535	0.49	b *	-0.985	0.49	b	-2.5975	0.49	b *	-2.3525	0.49	b *	-0.912	0.4382		-1.314	0.4382	b	-3.19	0.49	*	-3.972	0.4382	c *	-2.294	0.4382	b *	-1.43	0.4382	b *	-2.074	0.4382	b *	0	0.4382		0.872	0.4382		-2.2025	0.49	b *
				Ctr	0	0.7071		0.0133	0.7071		0.57	0.7071		1.01	0.7071		0.13	0.7071		NN			0.9333	0.7071		NN			0.6633	0.7071	ab	1.03	0.7071	a	1.1	0.5477	a	0.37	0.7071	a	0.002	0.5477		0.774	0.5477	a	0.012	0.5477
		IL6	+++	LR	0	0.6123		0.7575	0.6123		-0.6925	0.6123		0.2133	0.7071		0.41	0.7071		-0.9175	0.6123		0.225	0.6123		-0.49	0.6123		1.0175	0.6123	a	-0.3125	0.6123	a	-0.765	0.6123	b	-2.9075	0.6123	b *	0	0.6123		2.755	0.6123	b *	0.4225	0.6123
				HR	0	0.7071		0.4325	0.6123		-0.77	0.6123		0.2225	0.6123		0.2875	0.6123		-0.36	0.5477		0.56	0.5477		-0.454	0.5477		-1.02	0.5477	b	-2	0.5477	b *	-0.538	0.5477	b	-2.602	0.5477	b *	0	0.5477		0.872	0.5477	a	0.304	0.5477
				Ctr	0	0.5158		-0.6333	0.5158	a	-0.5067	0.5158	a	-0.7467	0.5158	a	-0.37	0.5158	a	NN			-0.7733	0.5158	a	NN			-0.3867	0.5158	a	-0.0933	0.5158	a	-0.362	0.3995	a	-0.4133	0.5158	a	0.002	0.3995		-0.046	0.3995		-0.068	0.3995
		IL12b	++	LR	0	0.4467		1.3825	0.4467	b *	1.2075	0.4467	b	1.8133	0.5158	b *	-1.0233	0.5158	ab	0.4825	0.4467		0.875	0.4467	b	0.2225	0.4467		3.0925	0.4467	b *	3.5125	0.4467	b *	2.435	0.4467	b *	2.6675	0.4467	b *	0	0.4467		0.555	0.4467		0.4733	0.5158
				HR	0	0.5158		-0.1175	0.4467	a	-0.095	0.4467	a	0.4225	0.4467	a	-1.9625	0.4467	b *	-0.02	0.3995		-0.3	0.3995	ab	-0.674	0.3995		1.41	0.3995	c *	2.07	0.3995	c *	1.732	0.3995	b *	0.828	0.3995	a	0	0.3995		0.812	0.3995		0.064	0.3995
	Lymphocytes			Ctr	0	0.6322		-0.8867	0.6322		0.1033	0.6322		-0.8233	0.6322		-0.37	0.6322		NN			-0.1167	0.6322		NN			-0.1867	0.6322		0.3633	0.6322	a	0.19	0.4897		-0.0133	0.6322		0.002	0.4897		0.074	0.4897		0.392	0.4897
	related	CD3d	+++	LR	0	0.5475		0.0825	0.5475		-0.4925	0.5475		-0.2533	0.6322		-0.9567	0.6322		-0.4175	0.5475		-0.95	0.5475		-0.19	0.5475		-1.4825	0.5475		2.0875	0.5475	b *	-0.14	0.5475		1.3425	0.5475		0	0.5475		-1.87	0.5475	*	0.5225	0.5475
	genes			HR	0	0.6322		0.19	0.5475		0.09	0.5475		-0.3475	0.5475		-0.8525	0.5475		-0.452	0.4897		-0.8	0.6322		-0.815	0.5475		-0.332	0.4897		0.666	0.4897	ab	-0.35	0.4897		0.526	0.4897		0	0.4897		-0.448	0.4897		0.644	0.4897
				Ctr	0	0.4346		-1.1	0.4346	a	-0.14	0.4346		-0.4467	0.4346		-0.5367	0.4346		NN			0.0367	0.4346		NN			-0.21	0.4346	a	0.0933	0.4346	a	-0.276	0.3366	a	-0.2867	0.4346	a	0.002	0.3366		-0.126	0.3366		-0.048	0.3366	a
		CD4	++	LR	0	0.3764		0.7825	0.3764	b	0.3825	0.3764		0.0467	0.4346		-0.1567	0.4346		0.2075	0.3764		-0.275	0.3764		0.16	0.3764	a	-2.3075	0.3764	b *	0.2875	0.3764	a	-2.84	0.3764	b *	-0.7825	0.3764	a	0	0.3764		-0.37	0.3764		0.5975	0.3764	ab
				HR	0	0.4346		0.2	0.3764	b	0.545	0.3764		-0.4625	0.3764		-0.57	0.3764		-0.546	0.3366		-0.388	0.3366		-1.398	0.3366	b *	-2.546	0.3366	b *	-1.848	0.3366	b *	-3.302	0.3366	b *	-2.206	0.3366	b *	0	0.3366		0.112	0.3366		1.264	0.3366	b *
				Ctr	0	0.4696		-0.2	0.4696		0.2267	0.4696		0.2533	0.4696		0.1633	0.4696		NN			-0.4567	0.4696		NN			-0.8367	0.4696	a	-1.46	0.4696	ab *	-2.332	0.3637	*	-2.23	0.4696	*	0.002	0.3637		-0.346	0.3637	ab	0.172	0.3637
		CD8b	++	LR	0	0.4067		0.3825	0.4067		0.0825	0.4067		0.08	0.4696		-0.4567	0.4696		-0.3925	0.4067		-0.675	0.4067		-0.165	0.4067		-3.1825	0.4067	b *	-0.6375	0.4067	a	-2.24	0.4067	*	-2.1575	0.4067	*	0	0.4067		-0.995	0.4067	a	0.0225	0.4067
				HR	0	0.4696		1.025	0.4067		0.62	0.4067		0.8125	0.4067		-0.195	0.4067		-0.466	0.3637		-0.228	0.3637		-0.758	0.3637		-2.186	0.3637	b *	-2.188	0.3637	b *	-2.562	0.3637	*	-2.246	0.3637	*	0	0.3637		0.152	0.3637	b	0.224	0.3637
				Ctr	0	0.5003		-0.11	0.5003		-0.1867	0.5003		-0.3	0.5003	a	-0.1367	0.5003		NN			-0.27	0.5003		NN			0.0067	0.5003		-0.0633	0.5003	a	-0.14	0.3875		-0.3033	0.5003		0.002	0.3875		0.054	0.3875		0.252	0.3875
		CD19	+	LR	0	0.4333		0.9075	0.4333		1.1075	0.4333		1.0467	0.5003	ab	-0.29	0.5003		0.6575	0.4333		0.475	0.4333		0.16	0.4333		-1.0325	0.4333		2.1375	0.4333	b *	-0.34	0.4333		-0.0575	0.4333		0	0.4333		-0.87	0.4333		0.6475	0.4333
				HR	0	0.5003		0.6	0.4333		0.82	0.4333		1.0125	0.4333	b	0.155	0.4333		0.354	0.3875		0.552	0.3875		-0.658	0.3875		-0.806	0.3875		0.732	0.3875	a	-0.782	0.3875		-0.466	0.3875		0	0.3875		-0.108	0.3875		0.644	0.3875
				Ctr	0	0.7921		-0.5433	0.7921		-0.12	0.7921		-0.1333	0.7921	a	-0.37	0.7921	a	NN			-0.51	0.7921	a	NN			-0.6033	0.7921	a	-0.9467	0.7921	a	-0.966	0.6136	a	-1.1967	0.7921	a	0.002	0.6136		0.214	0.6136		0.072	0.6136
		CD126	+++	LR	0	0.686		-0.4425	0.686		0.1825	0.686		2.98	0.7921	b *	2.0433	0.7921	b	1.9075	0.686		2.075	0.686	b *	-1.395	0.9702	a	-4.155	0.9702	b *	-3.2125	0.686	b *	-4.515	0.686	b *	-4.0575	0.686	b *	0	0.686		-0.72	0.686		0.6225	0.686
				HR	0	0.7921		1.32	0.7921		0.18	0.686		1.2975	0.686	ab	1.0625	0.686	ab	1.56	0.6136		0.9075	0.686	ab	-5.325	0.686	b *	-5.71	0.6136	b *	-4.51	0.6136	b *	-5.008	0.6136	b *	-5.292	0.6136	b *	0	0.6136		0.332	0.6136		0.684	0.6136
				Ctr	0	0.7037		-0.6767	0.7037		-0.3533	0.7037	ab	-0.6667	0.7037		-0.4033	0.7037	ab	NN			-0.0733	0.7037	ab	NN			-0.7633	0.7037	a	0.1633	0.7037	a	0.55	0.5451		0.1533	0.7037		0.002	0.5451		0.014	0.5451	a	-0.108	0.5451
		IFNg	+	LR	0	0.6094		-0.1675	0.6094		-0.9425	0.6094	a	-0.62	0.7037		-0.59	0.7037	a	-0.5925	0.6094		-0.55	0.6094	a	-0.1275	0.6094	a	2.1925	0.6094	b *	-1.8375	0.6094	b *	-0.715	0.6094		-0.5075	0.6094		0	0.6094		2.705	0.6094	b *	0.3975	0.6094
				HR	0	0.7037		0.9075	0.6094		1.03	0.6094	b	-0.3275	0.6094		1.3625	0.6094	b	0.82	0.5451		1.08	0.5451	b	2.086	0.5451	b *	1.55	0.5451	b	-0.97	0.5451	ab	-0.3133	0.7037		0.288	0.5451		0	0.5451		1.672	0.5451	b *	0.864	0.5451
				Ctr	0	0.6273		-0.7	0.6273		-0.7733	0.6273		-0.5133	0.6273		-0.8367	0.6273		NN			-1.4967	0.6273	a	NN			-0.9767	0.6273		-1.3733	0.6273		-2.056	0.4859	a *	-2.4533	0.6273	a *	0.002	0.4859		0.174	0.4859	a	0.232	0.4859
		TGFb1	+	LR	0	0.5432		0.0575	0.5432		-0.0925	0.5432		0.0133	0.6273		-0.29	0.6273		0.1825	0.5432		-0.1333	0.6273	ab	0.38	0.6273		-1.9575	0.5432	*	-2.005	0.7683	*	0.4433	0.6273	b	1.2175	0.5432	b	0	0.5432		0.955	0.5432	ab	0.5975	0.5432
				HR	0	0.6273		-0.1675	0.5432		0.555	0.5432		0.0725	0.5432		-0.2875	0.5432		0.22	0.4859		0.18	0.4859	b	0.366	0.4859		-1.96	0.4859	*	-1.0067	0.6273		0.995	0.5432	b	0.898	0.4859	b	0	0.4859		1.532	0.4859	b *	1.024	0.4859
				Ctr	0	0.93		-0.9867	0.93		-0.73	0.93		0.2767	0.93		-0.9033	0.93		NN			-0.5333	0.93		NN			-1.17	0.93	a	-1.4367	0.93	a	-0.74	0.7204	a	-1.9967	0.93	a	0.002	0.7204		0.654	0.7204	a	0.312	0.7204
		IL2	+++	LR	0	0.8054		-0.2175	0.8054		-1.1175	0.8054		-1.1533	0.93		-0.3233	0.93		-0.6925	0.8054		-0.75	0.8054		-0.515	0.8054		5.2925	0.8054	b *	1.2125	0.8054	b	2.685	0.8054	b *	0.9675	0.8054	b	0	0.8054		4.355	0.8054	b *	-0.1025	0.8054
				HR	0	0.93		0.25	0.8054		-0.205	0.8054		-0.5375	0.8054		0.305	0.8054		0.074	0.7204		0.332	0.7204		0.545	0.8054		2.5975	0.8054	c *	0.592	0.7204	ab	3.718	0.7204	b *	2.134	0.7204	b	0	0.7204		1.892	0.7204	a	1.484	0.7204
				Ctr	0	0.5783		0.1567	0.5783		0.3467	0.5783	a	-0.5	0.5783		0.03	0.5783		NN			0.2567	0.5783		NN			0.4967	0.5783	a	0.5867	0.5783	a	0.474	0.448		0.27	0.5783	a	0.002	0.448		0.174	0.448		-0.128	0.448
		IL10	+	LR	0	0.5008		0.3825	0.5008		0.0575	0.5008	a	0.4133	0.5783		-1.1567	0.5783		-0.2925	0.5008		0.125	0.5008		-0.1525	0.5008		-0.3567	0.5783	ab	1.1375	0.5008	a	-0.6067	0.5783		-1.5075	0.5008	b *	0	0.5008		0.9967	0.5783		-0.1025	0.5008
				HR	0	0.5783		-0.2925	0.5008		-1.345	0.5008	b	-0.3775	0.5008		-1.3875	0.5008		-1.28	0.448		-0.36	0.448		-0.774	0.448		-1.645	0.5008	b *	-1.55	0.448	b *	0.012	0.448		-2.452	0.448	b *	0	0.448		1.132	0.448		-0.096	0.448
	1PBL = Peripheral blood leukocytes
	2TW = Treatment week
	3IM = Immunization; routes of administration of vaccines: N = nasal, PC = percutaneous, SC = subcutaneous, IC = intracutaneous, iFA = incomplete Freund's adjuvant
	4LSM = Least square mean
	5Ctr = Control cows (n = 5)
	6LR = Low responder cows (n = 4)
	7HR = High responder cows (n = 5)
	8NN = Numerius Negidius; unavailable data
	TWs in bold mark in each case the time-point before the first use of the vaccine batches A (TW 0) and B (TW 16).
	Grey background: Highlighting of IM, TW and the belonging DDCq data related to the first uses of vaccine batches A or B, respectively.
	An Asterisk (*) indicates significant changes (P<0.05) within a group relating to TW 0 in the time period until and including TW 14, and relating to TW 16 in the remaining treatment period.
	Lower case letters label significant changes (P<0.05) between groups to the same time point.
[truncated: 18 more columns]
