# Supplementary material for: Immune cell counts and signaling in body fluids of cows vaccinated against Clostridium difficile
Source: J Biol Res (Thessalon). 2018 Dec 10;25:20. doi: 10.1186/s40709-018-0092-4 (PMC6288880; doi:10.1186/s40709-018-0092-4)
Supplement: Supplementary file 4 — Additional file 4: Table S4. Total PBL counts and the relative distribution of the different leukocyte populations. [file 40709_2018_92_MOESM4_ESM.xlsx]

## Sheet: Additional file 4
	Additional file 4
	Immune cell counts and signaling in body fluids of cows vaccinated against Clostridium difficile.
	Christiane Schmautz1, Nadine Müller1, Marlene Auer1, Ines Ballweg1, Michael W. Pfaffl1 and Heike Kliem1*
	1 Chair of Animal Physiology and Immunology, Technical University of Munich (TUM), Weihenstephaner Berg 3, 85354 Freising, Germany
	* Corresponding author					E-mail: heike.kliem@wzw.tum.de
	Table S4. Total PBL1 counts and the relative distribution of the different leukocyte populations.
		TW2	0			1			2			3			4			5			6			7			8			10			12			14			16			18			20			21
		IM3				N						N - PC						N						N						N			N			N			N			N - PC			N			N - PC - SC
		Group	LSM4	SD	P<0.05	LSM	SD	P<0.05	LSM	SD	P<0.05	LSM	SD	P<0.05	LSM	SD	P<0.05	LSM	SD	P<0.05	LSM	SD	P<0.05	LSM	SD	P<0.05	LSM	SD	P<0.05	LSM	SD	P<0.05	LSM	SD	P<0.05	LSM	SD	P<0.05	LSM	SD	P<0.05	LSM	SD	P<0.05	LSM	SD	P<0.05	LSM	SD
		Ctr5	9.5813	1.3384		7.2667	1.3384		8.4143	1.3384		6.6897	1.3384		6.7857	1.3384		NN9			8.9295	1.6392		NN			6.381	1.3384		6.3527	1.3384		7.0998	1.0367		6.2572	1.3384	a	7.2743	1.0367	a	6.6494	1.0367		6.5646	1.0367	a	6.7592	1.0367
	PBL	LR6	9.8171	1.3384		8.2286	1.1591		7.6714	1.1591		3.4	1.3384	*	8.2967	1.3384		12.25	1.1591		3.495	1.1591	*	6.115	1.1591	*	4.685	1.1591	*	6.1	1.1591	*	8.3575	1.1591		6.5	1.1591	a	8.9425	1.1591	ab	5.9575	1.1591		9.646	1.1591	b	8.5358	1.1591
	(x106/ml)	HR7	9.1952	1.3384		7.2036	1.1591		10.1286	1.1591		3.599	1.1591	*	9.61	1.1591		11.88	1.0367		5.824	1.0367	*	5.386	1.0367	*	3.914	1.0367	*	6.95	1.0367		7.688	1.0367		9.788	1.0367	b	10.268	1.0367	b	7.55	1.0367		9.0346	1.0367	ab	8.2464	1.0367
		Ctr	23.83	4.621		25.5	4.621		15.97	4.621		36.93	4.621	a *	28.07	4.621		NN			26.03	4.621		NN			21.7	4.621		21.3	4.621		24.06	3.58		27.97	4.621		30.5	3.58		23.52	3.58		29.42	3.58		21.3	3.58
	PMN8	LR	22.55	4.002		19.1	4.002		27.65	4.002		22.13	4.621	b	27.07	4.621		20.05	4.002		20.7	4.002		35.8	4.002	*	29.53	4.002		26	4.002		25.9	4.002		23.15	4.002		28.2	4.002		27.05	4.002		20.08	4.002		18.2	4.002
	(%)	HR	17.83	4.621		19.3	4.002		19.95	4.002		8.58	4.002	c	30.13	4.002	*	20.06	3.58		23.84	3.58		29.02	3.58		23.08	3.58		28.52	3.58		32.56	3.58	*	25.8	3.58		24.44	3.58		23.64	3.58		27.7	3.58		24.04	3.58
		Ctr	0.2	0.1541		0.1	0.1541		0	0.1541		0.1	0.1541		0.1	0.1541		NN			0.1	0.1541		NN			0.1	0.1541		0.27	0.1541		0.26	0.1194		0.33	0.1541		0.48	0.1194	a	0.24	0.1194		0.32	0.1194		0.26	0.1194
	Basophils	LR	0	0.1335		0	0.1335		0.1	0.1335		0.17	0.1541		0	0.1541		0	0.1335		0.1	0.1335		0	0.1335		0.25	0.1335		0.13	0.1335		0	0.1335		0	0.1335		0	0.1335	b	0	0.1335		0	0.1335		0.1	0.1335
	(%)	HR	0.23	0.1541		0.18	0.1335		0.33	0.1335		0	0.1335		0	0.1335		0.28	0.1194		0.22	0.1194		0	0.1194		0	0.1194		0	0.1194		0	0.1194		0	0.1194		0	0.1194	b	0	0.1194		0.1	0.1194		0.14	0.1194
		Ctr	6.07	2.252		4.03	2.252		2.73	2.252		5.67	2.252		3.73	2.252		NN			4.1	2.252		NN			6.5	2.252		4.13	2.252	a	4.22	1.745	a	4.47	2.252		4.52	1.745		3.1	1.745		5.28	1.745		4.62	1.745
	Eosinophils	LR	2.9	1.951		2.15	1.951		3.6	1.951		4.53	2.252		2.03	2.252		3.45	1.951		5.57	1.951		3.75	1.951		4.27	1.951		10.85	1.951	b *	10.12	1.951	b *	3.2	1.951		4.1	1.951		3.87	1.951		2.07	1.951		7.8	1.951
	(%)	HR	1.13	2.252		2.32	1.951		3.22	1.951		4.97	1.951		2.2	1.951		2.32	1.745		4.18	1.745		2.72	1.745		5.82	1.745		3.98	1.745	a	6	1.745	ab	7.74	1.745	*	6.78	1.745		5	1.745		5.26	1.745		6.1	1.745
		Ctr	7.7	2.871		10.7	2.871		8.37	2.871		4.93	2.871	ab	8.17	2.871		NN			6.47	2.871		NN			6.1	2.871		8.57	2.871	a	6.94	2.224		4.9	2.871	a	9.24	2.224	a	9.02	2.224		7.66	2.224		8.98	2.224
	Monocytes	LR	13.23	2.486		10.87	2.486		8.35	2.486		11.7	2.871	a	2.1	2.871	*	5.25	2.486	*	9.05	2.486		9.3	2.486		6.93	2.486		19.75	2.486	b	12.55	2.486		18.85	2.486	b	14.78	2.486	ab	7.52	2.486	*	12.4	2.486		9.8	2.486
	(%)	HR	6.33	2.871		7.17	2.486		9.62	2.486		3	2.486	b	2.02	2.486		4.56	2.224		6	2.224		7.96	2.224		5.88	2.224		11.02	2.224	a	12.04	2.224		16.86	2.224	b *	17.36	2.224	b	10.82	2.224	*	13.4	2.224		16.88	2.224
		Ctr	62.2	5.689		59.7	5.689		72.93	5.689		52.4	5.689	a	59.97	5.689		NN			63.27	5.689		NN			65.63	5.689		65.77	5.689	a	64.52	4.407	a	62.33	5.689		55.28	4.407		64.14	4.407		57.34	4.407		64.84	4.407
	Lymphocytes	LR	61.33	4.927		67.83	4.927		60.3	4.927		61.37	5.689	a	68.8	5.689		71.22	4.927		64.55	4.927		51.18	4.927		58.98	4.927		43.25	4.927	b *	51.4	4.927	b	54.83	4.927		52.93	4.927		61.53	4.927		65.27	4.927		64.1	4.927
	(%)	HR	74.5	5.689		71.08	4.927		66.8	4.927		83.63	4.927	b	65.5	4.927		72.76	4.407		65.78	4.407		60.06	4.407	*	65.24	4.407		56.5	4.407	a *	49.38	4.407	b *	49.62	4.407	*	51.44	4.407		60.44	4.407		53.54	4.407		52.78	4.407
	1PBL = Peripheral blood leukocytes
	2TW = Treatment week
	3IM = Immunization; routes of administration of vaccines: N = nasal, PC = percutaneous, SC = subcutaneous, IC = intracutaneous, iFA = incomplete Freund's adjuvant
	4LSM = Least square mean
	5Ctr = Control cows (n = 5)
	6LR = Low responder cows (n = 4)
	7HR = High responder cows (n = 5)
	8PMN = Polymorphnucleated neutrophilic leukocytes
	9NN = Numerius Negidius; unavailable data
	TWs in bold mark in each case the time-point before the first use of the vaccine batches A (TW 0) and B (TW 16).
	Grey background: Highlighting of IM, TW and the belonging PBL values related to the first uses of vaccine batches A or B, respectively.
	An Asterisk (*) indicates significant changes (P<0.05) within a group relating to TW 0 in the time period until and including TW 14, and relating to TW 16 in the remaining treatment period.
	Lower case letters label significant changes (P<0.05) between groups to the same time point.
[truncated: 16 more columns]
