# Supplementary material for: Immune cell counts and signaling in body fluids of cows vaccinated against Clostridium difficile
Source: J Biol Res (Thessalon). 2018 Dec 10;25:20. doi: 10.1186/s40709-018-0092-4 (PMC6288880; doi:10.1186/s40709-018-0092-4)
Supplement: Supplementary file 5 — Additional file 5: Table S5. Total SC counts and the relative distribution of the different leukocyte populations in milk. [file 40709_2018_92_MOESM5_ESM.xlsx]

## Sheet: Additional file 5
	Additional file 5
	Immune cell counts and signaling in body fluids of cows vaccinated against Clostridium difficile.
	Christiane Schmautz1, Nadine Müller1, Marlene Auer1, Ines Ballweg1, Michael W. Pfaffl1 and Heike Kliem1*
	1 Chair of Animal Physiology and Immunology, Technical University of Munich (TUM), Weihenstephaner Berg 3, 85354 Freising, Germany
	* Corresponding author					E-mail: heike.kliem@wzw.tum.de
	Table S5. Total SCC1 in milk and relative distribution of the different leukocyte populations out of milk.
		TW2	1			3			4			5			6			7			8			9			11			13			15			17			19			21			23			25
		IM3	N			N - PC						N						N						N			N			N			N			N - PC			N			N - PC - SC			N			N - PC
		Group	LSM4	SD	P<0.05	LSM	SD	P<0.05	LSM	SD	P<0.05	LSM	SD	P<0.05	LSM	SD	P<0.05	LSM	SD	P<0.05	LSM	SD	P<0.05	LSM	SD	P<0.05	LSM	SD	P<0.05	LSM	SD	P<0.05	LSM	SD	P<0.05	LSM	SD	P<0.05	LSM	SD	P<0.05	LSM	SD	P<0.05	LSM	SD	P<0.05	LSM	SD
		Ctr5	27.25	139.84		48.6667	161.48		33.8	125.08		50.25	139.84		88.25	139.84		178.5	139.84		479.25	139.84	a *	78.25	139.84		91.75	139.84		73.6	125.08		62.8	125.08		66.2	125.08		162.6	125.08		56.5	139.84		73.6	125.08		267.75	139.84
	SCC	LR6	128	161.48		26.3333	161.48		NN9			8	139.84		7	197.77		7	161.48		910.13	139.84	b *	29	139.84		28	161.48		19.75	139.84		41.0833	161.48		23	139.84		45.75	139.84		24.25	139.84		28.25	139.84		28	197.77
	(x106/ml)	HR7	16.5	197.77		51.5	139.84		36.6667	161.48		19.25	139.84		31	197.77		27.75	139.84		83.6	125.08	c	42.6	125.08		81	125.08		58.75	139.84		138.6	125.08		175.6	125.08		164.2	125.08		140	125.08		143.8	125.08		83	139.84
		Ctr	24.78	8.785		23.47	10.14		22.96	7.857		30.7	8.785		38.85	8.785	a	50.2	8.785	a *	44.85	8.785		36.95	8.785		49.78	8.785	*	34.66	7.857		40.46	7.857	a	46.56	7.857	a	45.18	7.857	ab	34.88	8.785		55.78	7.857		51.5	8.785
	PMN8	LR	34	10.14		15.53	10.14		NN			7.05	8.785	*	6.7	12.42	b	13.47	10.14	b	26.45	8.785		27.55	8.785		33.33	10.14		33	8.785		65.2	10.14	ab	42.5	8.785	ab	32.58	8.785	a *	38.38	8.785	*	38.5	8.785	*	70.9	12.42
	(%)	HR	20.45	12.42		19.93	8.785		19.1	10.14		23.2	8.785		45.6	12.42	a	30.43	8.785	ab	43.52	7.857		43.3	7.857		53.3	7.857	*	49.18	8.785		64.4	7.857	b	62.06	7.857	b	60.68	7.857	b	59.32	7.857		54.24	7.857		55.18	8.785
		Ctr	3.68	1.506		1	1.739		1.88	1.347		2.9	1.506		2.2	1.506		1.4	1.506	a	5	1.506		3.75	1.506		5.33	1.506	a	4.58	1.347	a	4.98	1.347	ab	3.76	1.347		3.58	1.347		2.48	1.506		1.82	1.347		1.78	1.506
	Basophils	LR	0.6	1.739		2.33	1.739		NN			4.85	1.506		1.75	2.129		8.6	1.739	b *	4.5	1.506		1.43	1.506		1.1	1.739	ab	1.43	1.506	ab	8.93	1.739	a	0.83	1.506	*	1.53	1.506	*	0.98	1.506	*	0.75	1.506	*	0.05	2.129
	(%)	HR	0.7	2.129		2.7	1.506		4.73	1.739		3.13	1.506		0.9	2.129		1.65	1.506	a	1.92	1.347		1.54	1.347		0.86	1.347	b	0.45	1.506	b	3.78	1.347	b	1.3	1.347		1.08	1.347		1.96	1.347		1.86	1.347		1.88	1.506
		Ctr	9.9	2.878		8.97	3.323		16.52	2.574		7.8	2.878		3.85	2.878		1.88	2.878		7.58	2.878		7.33	2.878		4.3	2.878		7.5	2.574		7.76	2.574		6.04	2.574		5.98	2.574		5.98	2.878	ab	4.28	2.574		3.83	2.878
	Macrophages	LR	3.4	3.323		7.87	3.323		NN			7.3	2.878		5.75	4.07		9.03	3.323		7.18	2.878		6.2	2.878		4.57	3.323		6.4	2.878		7.37	3.323		5.35	2.878		5.83	2.878		10.75	2.878	a	7.05	2.878		0	4.07
	(%)	HR	8.8	4.07		6.35	2.878		8.3	3.323		5.85	2.878		5.45	4.07		5.6	2.878		3.62	2.574		3.04	2.574		3.7	2.574		1.27	2.878		1.52	2.574		2.74	2.574		1.8	2.574		2.7	2.574	b	2.14	2.574		1.18	2.878
		Ctr	61.57	7.575		66.53	8.747		66.24	6.775		58.6	7.575	a	55.12	7.575	a	46.3	7.575		42.62	7.575		51.97	7.575		40.55	7.575		53.24	6.775		46.8	6.775	a	43.66	6.775		45.28	6.775	ab	56.72	7.575	a	38.08	6.775		42.87	7.575
	Lymphocytes	LR	61.97	8.747		75.1	8.747		NN			80.82	7.575	b	85.85	10.71	b	68.9	8.747		61.92	7.575		64.87	7.575		61	8.747		59.2	7.575		18.53	8.747	b	51.42	7.575	*	59.75	7.575	a *	49.9	7.575	ab *	53.72	7.575	*	28.5	10.71
	(%)	HR	70.1	10.71		71.03	7.575		67.9	8.747		67.62	7.575	ab	48.1	10.71	ab	62	7.575		50.96	6.775		52.12	6.775		42.36	6.775	*	49.12	7.575		30.3	6.775	ab	33.9	6.775		36.46	6.775	b	36.06	6.775	b	41.78	6.775		41.78	7.575
	1SCC = Somatic cell counts in milk
	2TW = Treatment week
	3IM = Immunization; routes of administration of vaccines: N = nasal, PC = percutaneous, SC = subcutaneous, IC = intracutaneous, iFA = incomplete Freund's adjuvant
	4LSM = Least square mean
	5Ctr = Control cows (n = 5)
	6LR = Low responder cows (n = 4)
	7HR = High responder cows (n = 5)
	8PMN = Polymorphnucleated neutrophilic leukocytes
	9NN = Numerius Negidius; unavailable data
	TWs in bold mark in each case the time-point before the first use of the vaccine batches A (TW 1) and B (TW 15).
	Note: IM and milk sampling were performed at the same date, but the milk samples were collected before the vaccination was carried out.
	Grey background: Highlighting of IM, TW and the belonging SCC values related to the first uses of vaccine batches A or B
	Asterisks (*) indicate significant changes (P<0.05) within a group relating to TW 1 in the time period until and including TW 13, and relating to TW 15 in the remaining treatment period.
	Lower case letters label significant changes (P<0.05) between groups to the same time point.
[truncated: 10 more columns]
